# Supplementary material for: Preclinical Study on Sabin Strain-Based DTaP-sIPV/Hib Pentavalent Vaccine: Evaluation of Repeated-Dose Toxicity and Immunogenicity
Source: Vaccines (Basel). 2025 Dec 25;14(1):29. doi: 10.3390/vaccines14010029 (PMC12846469; doi:10.3390/vaccines14010029)
Supplement: Supplementary file 1 [file vaccines-14-00029-s001.zip]

Archive with 1 entries (1 files):
- vaccines-4024694-supplementary.pdf
